# Supplementary material for: Genomic instability in an interspecific hybrid of the genus Saccharomyces: a matter of adaptability
Source: Microb Genom. 2020 Oct 6;6(10):mgen000448. doi: 10.1099/mgen.0.000448 (PMC7660253; doi:10.1099/mgen.0.000448)
Supplement: Supplementary material 1 [file mgen-6-448-s001.xlsx]

## Sheet: Sheet1
Supplementary table S1: Ct values from qPCR experiments
		seq_ID	S288c 20ng		S288c 200ng		S288c 400ng		CR85 20ng		CR85 200ng		CR85 400ng		VIN7 L.S. 20ng		VIN7 L.S. 200ng		VIN7 L.S. 400ng		VIN7 plate 20ng		VIN7 plate 200ng		VIN7 plate 400ng
Chr III - Sc	Chr III - Sc	0475	20.8	19.7	16.8	17.2			39	36	33	33	31	31	23.3	21.4	16.4	16.4	14.8	14.9	20.1	19.7	16.1	16	14.8	14.8
		0509	35	35	31.8	31.9			36	37	33	34	32	32	19.1	19.1	15.9	15.8	14.8	14.9	18.8	19.9	15.5	15.6	14.6	14.7
Chr III - Sk	Chr III - Sk	5888	40	40	37	34	36	35	18.5	18.6	15.5	15.6			20.2	20.5	17	16.9			35	35	32.3	33.8	31.9	32.8
		5911	36	36	34	35	34	35	18.6	18.1	15.1	14.9			19.7	19.5	16.4	16.4			35	35	33.3	31.6	31.4	31.1
Chr VI - Sc	Chr VI - Sc	1475	35	35	35	33.2	31.8	31.6	35	36	33	33	32	32	18.1	18.2	14.8	14.9	13.7	13.9	17.8	17.9	14.6	14.6	13.8	13.8
		1573	19.6	19.6	16.7	16.6			35	38	32	32	31	31	19.5	19.3	15.9	15.9	14.8	14.7	18.6	18.6	15.5	15.3	14.5	14.6
Chr VI - Sk	Chr VI - Sk	6891	38	38	35	35	37	35	18.2	18.2	14.8	15			19.8	19.7	16.8	16.6			28.4	28.1	25.3	25.2	24.2	24.5
		6908	40	36	37	34	34	34	18.6	18.7	15.2	15.4			20.5	20.5	17.1	17			29.2	29.3	25.7	25.8	24.9	25
Chr XI - Sc	Chr XI - Sc	2927	35	35	35	35	35	35	36	35	34	34	33	33	35	35	35	35	34.5	34.4	38.4	37.85	34.8	34.6	33.6	33.8
		2979	19.5	19.6	16.8	16.4			33	33	30	30	29	29	19	18.9	15.6	15.7	14.7	14.6	18.45	18.7	15.3	15.3	14.4	14.4
Chr XI - Sk	Chr XI - Sk	8307	39	40	40	40	35	40	18.5	18.4	15.2	15.2			35	35	35	35	35.8	40	NA	35	35	NA	35	NA
		8382	NA	40	40	NA	40	40	20.3	20.8	17.5	17.1			32.7	33.2	29.7	30.7			NA	NA	NA	NA	NA	35
